# Supplementary material for: The Geometry of Suspicion: Visual Exploration Patterns in Email Phishing Detection
Source: J Eye Mov Res. 2026 Jun 1;19(3):60. doi: 10.3390/jemr19030060 (PMC13302592; doi:10.3390/jemr19030060)
Supplement: Supplementary file 1 [file jemr-19-00060-s001.zip]

Archive with 1 entries (1 files):
- jemr-4336590-supplementary.pdf
